# Supplementary material for: Fluoxetine Enhances Synaptic Vesicle Trafficking and Energy Metabolism in the Hippocampus of Socially Isolated Rats
Source: Int J Mol Sci. 2022 Dec 5;23(23):15351. doi: 10.3390/ijms232315351 (PMC9735484; doi:10.3390/ijms232315351)
Supplement: Supplementary file 1 [file ijms-23-15351-s001.zip › Supplementary Tables S1 and S2.xlsx]

## Sheet: Supplementary Table S1
Overlap of differentially expressed proteins between Flx-treated CSIS rats and following CSIS exposure
			CSIS vs. Controls	CSIS+Flx vs. CSIS
Name	Accession No	Gene	Fold change	Fold change
Protein phosphatase 2 (Formerly 2A), regulatory subunit A (PR 65), alpha isoform, isoform CRA_a	Q5XI34	Ppp2r1a	2.25	1.58
10 kDa heat shock protein, mitochondrial	P26772	Hspe1	2.1	0.79
Elongation factor 1-gamma	Q68FR6	Eef1g	1.52	1.55

## Sheet: Supplementary Table S2
Overlap of differentially expressed proteins between Flx-treated CSIS rats and Flx-treated Control rats
			Flx+Cont vs. Cont	Flx+CSIS vs. CSIS
Name	Accession No	Gene	Fold change	Fold change
ATP synthase subunit alpha, mitochondrial	P15999	Atp5f1a	0.8	2.03
Enolase 1, (Alpha)	Q5EB49	Eno1	0.78	1.51
Malate dehydrogenase, cytoplasmic	O88989	Mdh1	0.76	1.53
Fructose-bisphosphate aldolase A	P05065	Aldoa	0.75	1.51
